# Supplementary material for: Pesticide residue survey of pollen loads collected by honeybees (Apis mellifera) in daily intervals at three agricultural sites in South Germany
Source: PLoS One. 2018 Jul 6;13(7):e0199995. doi: 10.1371/journal.pone.0199995 (PMC6034819; doi:10.1371/journal.pone.0199995)
Supplement: S4 Tables — Pesticide concentrations are given according to LOD/LOQ as obtained by the respective laboratory. (XLSX) [file pone.0199995.s004.xlsx]

## Sheet: Meadow 2012
Concentrations (µg/kg)	Carbendazim	Chlorpyrifos	Tau-Fluvalinate	Pencycuron	Thiacloprid	Myclobutanil	Trifloxystrobin	Chlorpyrifos-methyl	Boscalid	Dimoxystrobin	Fipronil	Endosulfansulfat	Azoxystrobin	Methiocarb	Terbuthylazin	Cyprodinil	Propoxur	Spiroxamin
LOD	0.2	0.1	0.1	2	0.05	2	0.5	0.1	0.5	0.1	0.1	0.05	0.05	0.5	0.2	1	0.5	0.1
LOQ	0.5	0.2	0.2	5	0.1	5	1	0.2	1	0.2	0.2	0.1	0.1	1	0.5	2	1	0.2
2012-04-02	0.5	0.1	0.4	4.5
2012-04-10					0.2
2012-04-17
2012-04-19						5	13.2
2012-04-23
2012-04-26					0.3		0.7	0.1
2012-05-03					9.1				0.7	1.3	0.1
2012-05-07					3.2					0.4
2012-05-11					2.9					0.3		0.1
2012-05-14					12.3				2.3	3.8			0.1
2012-05-19					2.6					0.1				0.9
2012-05-22					0.1										0.5
2012-05-25					0.2								0.1		0.6	1.4	0.6	0.1
2012-05-28					0.2								0.1		0.4			0.1
2012-06-02					0.2								3.8
2012-06-07					0.7

## Sheet: Meadow 2013
Concentrations (µg/kg)	Fluazifop	Thiacloprid	Boscalid	Dimoxystrobin	Etofenprox	Carbendazim	Difenoconazole	Fluazinam	Prosulfocarb	Prothioconazole-desthio	Azoxystrobin	Fluoxastrobin	Methiocarb	Terbuthylazin	Dimethenamid-P	Bromoxynil	Dimethomorph	Fipronil	Metrafenone	Propiconazole
LOD	0.5	0.05	0.5	0.1	0.5	0.2	0.5	0.1	0.5	1	0.05	0.2	0.5	0.2	0.2	0.5	0.5	0.1	0.5	2
LOQ	1	0.1	1	0.2	1	0.5	1	0.2	1	2	0.1	0.5	1	0.5	0.5	1	1	0.2	1	5
2013-05-01
2013-05-03
2013-05-05
2013-05-07	18.1	0.9
2013-05-09	30.5	4.7	0.8	1.1	3.6
2013-05-11	38.4	3.2			5.5
2013-05-15	41.2	294.6	75.9	161.6	6.9	0.6	1.6	0.1	1	3.2
2013-05-20	18.3	18.5	33.1	3.1	1.8	0.6			1	6.4	3.1	2	0.7	0.5
2013-05-23	8.6	45.8	10.8	2.3	1.3				0.6	3.1	0.4
2013-05-27	7.4	22.5	4.2	0.5	0.8	2.5			0.7		2.3
2013-05-30		8.5	0.5								0.3
2013-06-22											< LOQ				0.9
2013-06-27						0.4					0.1					1.2	0.7	0.2	0.6
2013-06-30																0.6
2013-07-02
2013-07-05
2013-07-10
2013-07-13						0.4					< LOQ
2013-07-20						0.5					< LOQ									6.5
2013-07-29						0.4
2013-08-05						0.4
2013-08-10		0.2				0.4

## Sheet: Meadow 2014
Concentrations (µg/kg)	Boscalid	Carbendazim	Dimoxystrobin	Fluazifop	Metconazole	Methiocarb	Methiocarb-sulfoxid	Thiacloprid	Trifloxystrobin	Fipronil	Propiconazole	Spiroxamin	Prosulfocarb
LOD	0.5	0.2	0.1	0.5	1	0.5	0.1	0.05	0.5	0.1	2	0.1	0.5
LOQ	1	0.5	0.2	1	2	1	0.2	0.1	1	0.2	5	0.2	1
2014-04-12	1.1	0.7	1.2	1.4	2.3	1.1	0.2	3.6	0.5
2014-04-16	4.7		7.4	1.3	2	3	0.2	5.3	0.7
2014-04-20	0.5		0.6	2	1.7	1.3	0.3	3.8	0.6	0.1
2014-04-22	0.5		1.1		3.2			5.1			4.1
2014-04-24			0.9	9.6	2	2.3	0.2	4.2				0.3
2014-04-26			0.5	9.9	3.9	2.1	1	0.9				0.1
2014-04-29			0.2	9.7	8.9			1.6					0.9
2014-05-01			0.2	5.9	8.6			1.4
2014-05-05	0.7		0.5	11.1	2.9

## Sheet: Meadow 2015
Concentrations (µg/kg)	Thiacloprid	Tebuconazole	Prothioconazole-desthio	Methiocarb	Boscalid	Dimoxystrobin	Cyprodinil	Pyraclostrobin
LOD	2	2	2	2	2	2	2	2
LOQ	5	5	5	5	5	5	5	5
21.04.2015	42.9512	7.84793	7.5284	2.17225
25.04.2015	11.6574	6.9502	11.475	4.14493	4.91111	6.99809
30.04.2015	24.0504	15.8117	34.4913	2.60209	2.46534
04.05.2015	13.2419	2.48759	10.6459				3.17935
09.05.2015	105.256	3.88053	7.99271		32.0885	74.4478
13.05.2015	92.8063		2.98151		62.6118	93.8042
18.05.2015	92.2404				45.7849	30.3747	9.70674
23.05.2015	4.08008						2.04001
28.05.2015	8.65815
02.06.2015							9.73856
06.06.2015					2.25011		2.31052
11.06.2015
14.06.2015					27.5883		9.86587	6.3503
17.06.2015
25.06.2015
30.06.2015							4.58285
03.07.2015
06.07.2015							2.56831
10.07.2015							4.23277

## Sheet: Meadow 2016
Concentrations (µg/kg)	Tebuconazole	Prothioconazole-desthio	Fluopyram	Prosulfocarb	Metolachlor	Terbuthylazin	Acetamiprid	Picaridin	Pendimethalin
LOD	2	2	2	2	2	2	2	2	3
LOQ	5	5	5	5	5	5	5	5	10
05.05.2016	3.60361	8.72955	19.1867
09.05.2016		5.93337	6.1996
14.05.2016		3.54638		2.46953
19.05.2016
22.05.2016		2.86438		3.15536	5.44583	3.52389	2.06945
26.05.2016								18.728	3.24526
30.05.2016
03.06.2016
06.06.2016
20.06.2016
23.06.2016
25.06.2016
21.06.2016
24.06.2016
27.07.2016
30.07.2016

## Sheet: Grain 2012
Concentrations (µg/kg)	Pendimethalin	Thiacloprid	Flonicamid	Prosulfocarb	Tebuconazole	Isoproturon	Dimethenamid	Acetamiprid	Triadimenol	Methiocarb	Prothioconazole-desthio	Dimoxystrobin	Boscalid	Fenpropimorph	Azoxystrobin	Metalaxyl	Pyraclostrobin
LOD	3	2	2	2	2	2	2	2	3	2	2	2	2	2	2	2	2
LOQ	10	5	5	5	5	5	5	5	10	5	5	5	5	5	5	5	5
2012-03-26	3.09368
2012-04-10	4.15553	3.30454	7.30323
2012-04-19	5.36588			2.40548	6.50733	22.0399
2012-04-23	4.75413					12.4722	7.95959
2012-04-25				2.51194			5.31366
2012-04-26		42.0447				2.51153		2.37619
2012-04-27		142.929			38.2579			19.4023	6.20451	8.46376
2012-04-29		364.343			50.0471			42.7398	72.6746	47.7231	4.39589
2012-04-30		189.451			27.4987	8.50844		36.6851	45.697	20.3099
2012-05-01		56.9437			9.5039			2.22107	3.23732	18.1282	3.76339	4.98489
2012-05-03		74.6169			2.94404			7.78516	7.4581	15.6397	5.99483	28.9591	29.9107
2012-05-05		21.7622								3.01974
2012-05-07		66.2246			10.5482			8.94199	21.1241	3.98234	4.00564
2012-05-09		24.2804			2.10251						9.39964
2012-05-10		14.0426						2.17818			8.39277
2012-05-14		89.7397			4.66009			3.41838	11.9847		11.2267
2012-05-15		197.614		2.79321	13.2953				14.8873		4.99677			17.721
2012-05-18		53.5115			4.57613			2.02185			12.1532
2012-05-19		32.659		2.49748
2012-05-21		11.1344									2.63773
2012-05-23		24.4001
2012-05-27
2012-05-28		7.27058													3.52157
2012-06-04		3.15751
2012-06-07		4.43713
2012-06-11
2012-06-14		4.95724									8.46637		7.82392
2012-06-18		8.03527											8.50582
2012-06-19
2012-06-20					12.376
2012-06-21		2.47322		2.10882	19.0518						7.76667				10.2913	7.7425
2012-06-22					2.08979
2012-06-24					30.1631						8.15928			2.63084			3.63445
2012-06-25
2012-06-26					5.25218						3.64491
2012-07-09		2.45162			17.5477						14.1339				2.67092
2012-07-16
2012-07-23		2.03042
2012-07-30

## Sheet: Grain 2013
Concentrations (µg/kg)	Isoproturon	Methiocarb	Thiacloprid	Prothioconazole-desthio	Pendimethalin	Triadimenol	Tebuconazole	Boscalid	Dimoxystrobin	Prosulfocarb	Fluopyram	Metrafenone	Trifloxystrobin	Azoxystrobin
LOD	2	2	2	2	3	3	2	2	2	2	2	2	2	2
LOQ	5	5	5	5	10	10	5	5	5	5	5	5	5	5
2013-04-18	23.3431
2013-04-24	5.55228
2013-04-26	9.07067	31.0378
2013-05-01	2.82352	11.4838	12.0355	2.18263	4.21159
2013-05-05		31.6257	119.932	68.2099		53.4734	30.4683
2013-05-07		3.31754	161.341	16.6003		80.7858	42.1025
2013-05-09			191.267	19.572		52.2798	31.6779	2.16428	7.91216
2013-05-13			126.991	2.88968		16.5628	9.69731			4.22206
2013-05-18			15.7438	20.2893				3.25793	7.58248	6.66641	18.844
2013-05-20			21.5989	41.8082					5.76928	9.87616	18.4924	2.96309
2013-05-25			84.9642	21.5189		2.1633		9.40335	5.23521	2.18099	134.299
2013-05-27			61.804	25.0029				12.4903	7.58248	2.17276	131.486
2013-05-30			22.3098	18.1975				6.68896	2.30818		78.2217
2013-06-02			30.7068	12.6039				11.9679	3.31651		92.8137
2013-06-06			73.5142	14.3459				11.9679	5.19565		21.094
2013-06-09			76.3767	9.93969				15.7197	6.00665		4.1274		4.40568
2013-06-12			26.8034					10.3532	7.97809		3.92349
2013-06-15									5.30115
2013-06-18
2013-06-22				13.6286
2013-06-25				7.5341			18.1045
2013-07-02				11.0669										4.55599
2013-07-08
2013-07-11
2013-07-14
2013-07-17
2013-07-20
2013-07-23
2013-07-26
2013-07-28

## Sheet: Grain 2014
Concentrations (µg/kg)	Isoproturon	Pendimethalin	Prothioconazole-desthio	Fluazifop	Metamitron	Tau-Fluvalinate	Tebuconazole	Thiacloprid	Triadimenol	Pencycuron	Methiocarb	Acetamiprid	Methiocarb-sulfoxid	Azoxystrobin	Boscalid	Dimoxystrobin	Fluopyram	Dimethenamid	Prosulfocarb	Fenpropimorph	Metrafenone	Spiroxamin	Terbuthylazin
LOD	2	3	2	2	2	2	2	2	3	2	2	2	2	2	2	2	2	2	2	2	2	2	2
LOQ	5	10	5	5	5	5	5	5	10	5	5	5	5	5	5	5	5	5	5	5	5	5	5
2014-04-01	2.39818
2014-04-05		5.78594	3.20574
2014-04-10	12.8111			201.759	6.57374	10.0187	23.7631	40.3642	5.56723	3.34502
2014-04-14			4.8103	854.763			33.221	53.4947	16.3344		5.60733	4.68749
2014-04-17	2.51536		18.3666	871.81			48.866	105.221	21.3604		37.903	8.57021	2.50608
2014-04-22			15.44	433.47			50.4423	111.853	18.3641		6.65473	13.0121
2014-04-26		4.09414	8.00595	95.0333			8.74859	38.4632			3.16533	3.38105		11.6741	8.98555	14.73	17.7288
2014-05-01		8.68454		164.312			2.74981	28.3439				2.62448					2.94469
2014-05-07		14.2618	11.7062	280.858				27.0568				2.9839		3.25633			18.3477	3.70413	4.04139
2014-05-11		6.86868	10.8989	19.6028				7.60421						4.29747			2.14056			5.40286	3.51001
2014-05-16		7.47773	32.3938	214.369				41.0716									59.7028					2.15833
2014-05-21			14.0621	13.6173				20.6495									38.6133						2.54205
2014-05-26			15.215	38.9362				15.5382									42.0057			4.8686			2.94439
2014-05-31			6.32228					6.74687									18.6781						3.98681
2014-06-05		2.1063						2.3062
2014-06-10			5.5001																				3.27723
2014-06-17
2014-06-24
2014-07-01
2014-07-06

## Sheet: Grain 2015
Concentrations (µg/kg)	Prothioconazole-desthio	Picaridin	Terbuthylazin	Thiacloprid	Pendimethalin	Tebuconazole	Triadimenol	Methiocarb	Tau-Fluvalinate	Dimethoat	Dimethenamid	Fenpropimorph	Boscalid	Fluopyram	Dimoxystrobin	Azoxystrobin	Metolachlor	Cyprodinil	Epoxiconazole	Trifloxystrobin	Difenoconazole	Prosulfocarb	Fluroxypyr-methyl	Spiroxamin	Metconazole
LOD	2	2	2	2	3	2	3	2	2	2	2	2	2	2	2	2	2	2	2	2	2	2	5	2	2
LOQ	5	5	5	5	10	5	10	5	5	5	5	5	5	5	5	5	5	5	5	5	5	5	10	5	5
21.04.2015	2.3547	12.4494	2.93969
24.04.2015	7.86005			103.217	8.15119	9.40207	3.99048	23.7949	8.38364	19.7295
27.04.2015	12.3815			77.1785	8.75873	14.3831	10.9954	3.275
30.04.2015	11.3866			85.4209	43.3886	14.3831	6.7465				11.7958	2.93675
03.05.2015	3.21698			35.6512	10.1763	3.24343						4.12681
06.05.2015	3.0401			103.404	20.0995	8.30163	6.60295
10.05.2015	12.271			85.6082	12.809	4.82653						2.22656	77.4167	11.8772	94.2203	11.6956
13.05.2015	10.1816			15.2036				2.68653				2.74481	2.16532		3.22607
16.05.2015	6.04704			44.1396	16.2011								5.23069	13.3981	2.48159		6.18349
18.05.2015	5.91438			29.2378	7.6449								5.52419	10.8955			2.37649	5.16632
22.05.2015	7.31836			60.7391	10.6826						5.2482		13.8268	23.6437	3.55695	4.2369	4.70684	2.95976
25.05.2015	11.8288			53.9484	4.81477								13.5659	22.3993	4.58268	5.3513		2.08987
29.05.2015	6.75455			21.5039							4.11756		3.31973	12.2643		4.94306	2.20345		3.42
03.06.2015											3.59443
06.06.2015	3.25015	5.93493	2.15503										2.73927					4.24338		2.16645
11.06.2015																					6.55429	3.65975
14.06.2015	2.49841	4.00333																				2.22199
18.06.2015		26.1193																				2.54149
24.06.2015	78.5684	210.265				97.6722													4.92				242.48	2.45633
27.06.2015	18.9039	28.5604		5.14962		39.1914													16.4				47.66		10.4107
30.06.2015	4.93049	22.8727				6.38067
03.07.2015	2.56474	87.4942				3.41718
07.07.2015		94.9208
10.07.2015		82.6205
15.07.2015		181.487
19.07.2015		315.629
21.07.2015		222.136

## Sheet: Grain 2016
Concentrations (µg/kg)	Thiacloprid	Tebuconazole	Prothioconazole-desthio	Triadimenol	Picaridin	Azoxystrobin	Methiocarb	Fenpropimorph	Metrafenone	Boscalid	Dimoxystrobin	Metconazole	Dimethenamid	Epoxiconazole	Pendimethalin	Terbuthylazin	Fuberidazol	Kresoxim-Methyl
LOD	2	2	2	3	2	2	2	2	2	2	2	2	2	2	3	2	2	2
LOQ	5	5	5	10	5	5	5	5	5	5	5	5	5	5	10	5	5	5
2016-04-19	100.032	54.1536	49.3049	5.25366	2.83757
2016-04-22	88.9801	38.1296	40.0188	4.0479	3.11734	31.2251	5.52657	9.19415	4.32223
29.04.2016	116.704	58.1114	39.1344		3.12455	6.53189
02.05.2016	71.7032	33.6233	33.6119		2.21731	6.49739				4.76337	3.22158	2.657
05.05.2016	73.8472	35.1844	26.0546			206.77			4.75006	1496.39	576.221		3.91648	4
08.05.2016	2.85274	3.92672	8.70887			10.4373	13.7094			40.5074	52.2216
11.05.2016			9.64454			2.91691	3.26341			4.3883	5.26912
14.05.2016	2.19138		6.49927			2.1704				3.16129	3.34368				4.10486
18.05.2016	3.66217		3.94418		3.98977					7.28704		3.45411			3.50329
22.05.2016			6.77277		2.09719
25.05.2016					11.3683	2.73029				3.80426
29.05.2016					15.3453							2.19324		2
04.06.2016					4.71867
07.06.2016					4.51407									2
10.06.2016					2.62148										4.31718	4.71222
15.06.2016					11.3299										3.57406	3.12006
19.06.2016		4.29898	2.67024		3.31202									6
22.06.2016			3.46196		3.23529									7		5.44048
25.06.2016		11.0477	5.26131		20.7161									3
29.06.2016		5.0375			74.7859									7			5.01802
01.07.2016					27.7494									4			12.9264
03.07.2016					101.446											2.05624	12.2841	11.9657
06.07.2016					124.643												10.9192	2.11625
10.07.2016					7.25064
15.07.2016					412.015
18.07.2016					95.2135
21.07.2016					84.3072

[truncated: 3 more sheets: Fruit 2012, Fruit 2013, Fruit 2014]
